# Supplementary material for: Zinc-Doped Iron Oxide Nanoparticles as a Proton-Activatable Agent for Dose Range Verification in Proton Therapy
Source: Molecules. 2023 Sep 29;28(19):6874. doi: 10.3390/molecules28196874 (PMC10574368; doi:10.3390/molecules28196874)
Supplement: Supplementary file 1 [file molecules-28-06874-s001.zip]

Archive with 1 entries (1 files):
- molecules-2540385-supplementary.pdf
